# Supplementary material for: Deep sequence modelling for predicting COVID-19 mRNA vaccine degradation
Source: PeerJ Comput Sci. 2021 Jun 22;7:e597. doi: 10.7717/peerj-cs.597 (PMC8237341; doi:10.7717/peerj-cs.597)
Supplement: Supplemental Information 2 [file peerj-cs-07-597-s002.ipynb]

# %% [code]
import pandas as pd
import numpy as np
import json
import tensorflow.keras.layers as L
import keras.backend as K
import tensorflow as tf
import plotly.express as px
from sklearn.model_selection import StratifiedKFold, KFold, GroupKFold
from sklearn.cluster import KMeans
import os

os.environ['CUDA_VISIBLE_DEVICES'] = '0'
def allocate_gpu_memory(gpu_number=0):
    physical_devices = tf.config.experimental.list_physical_devices('GPU')

    if physical_devices:
        try:
            print("Found {} GPU(s)".format(len(physical_devices)))
            tf.config.set_visible_devices(physical_devices[gpu_number], 'GPU')
            tf.config.experimental.set_memory_growth(physical_devices[gpu_number], True)
            print("#{} GPU memory is allocated".format(gpu_number))
        except RuntimeError as e:
            print(e)
    else:
        print("Not enough GPU hardware devices available")
allocate_gpu_memory()

Ver='GRU_LSTM1'
aug_data = '../input/augmentation/aug_data1.csv'
debug = False

# %% [code]
def gru_layer(hidden_dim, dropout):
    return L.Bidirectional(L.GRU(hidden_dim, dropout=dropout, return_sequences=True, kernel_initializer = 'orthogonal'))

def lstm_layer(hidden_dim, dropout):
    return L.Bidirectional(L.LSTM(hidden_dim, dropout=dropout, return_sequences=True, kernel_initializer = 'orthogonal'))

def build_model(seq_len=107, pred_len=68, dropout=0.5, embed_dim=100, hidden_dim=256, type=1):
    inputs = L.Input(shape=(seq_len, 3))
    
    # split categorical and numerical features and concatenate them later.
    categorical_feat_dim = 3
    categorical_fea = inputs[:, :, :categorical_feat_dim]
    numerical_fea = inputs[:, :, 5:]

    embed = L.Embedding(input_dim=len(token2int), output_dim=embed_dim)(categorical_fea)
    reshaped = tf.reshape(embed, shape=(-1, embed.shape[1],  embed.shape[2] * embed.shape[3]))
    #reshaped = L.concatenate([reshaped, numerical_fea], axis=2)
    

    if type == 0:
        hidden = gru_layer(hidden_dim, dropout)(reshaped)
        hidden = gru_layer(hidden_dim, dropout)(hidden)
        hidden = gru_layer(hidden_dim, dropout)(hidden)
       
    elif type == 1:
        hidden = lstm_layer(hidden_dim, dropout)(reshaped)
        hidden = gru_layer(hidden_dim, dropout)(hidden)
        hidden = gru_layer(hidden_dim, dropout)(hidden)
        
    elif type == 2:
        hidden = gru_layer(hidden_dim, dropout)(reshaped)
        hidden = lstm_layer(hidden_dim, dropout)(hidden)
        hidden = gru_layer(hidden_dim, dropout)(hidden)
        
    elif type == 3:
        hidden = gru_layer(hidden_dim, dropout)(reshaped)
        hidden = gru_layer(hidden_dim, dropout)(hidden)
        hidden = lstm_layer(hidden_dim, dropout)(hidden)
    elif type == 4:
        hidden = lstm_layer(hidden_dim, dropout)(reshaped)
        hidden = lstm_layer(hidden_dim, dropout)(hidden)
        hidden = lstm_layer(hidden_dim, dropout)(hidden)
        
        
    
    truncated = hidden[:, :pred_len]
    out = L.Dense(5, activation='linear')(truncated)
    model = tf.keras.Model(inputs=inputs, outputs=out)
    model.compile(tf.keras.optimizers.Adam(), loss=mcrmse)
    return model

# %% [code]
token2int = {x:i for i, x in enumerate('().ACGUBEHIMSX')}
pred_cols = ['reactivity', 'deg_Mg_pH10', 'deg_pH10', 'deg_Mg_50C', 'deg_50C']

def preprocess_inputs(df, cols=['sequence', 'structure', 'predicted_loop_type']):
    base_fea = np.transpose(
        np.array(
            df[cols]
            .applymap(lambda seq: [token2int[x] for x in seq])
            .values
            .tolist()
        ),
        (0, 2, 1)
    )
    bpps_sum_fea = np.array(df['bpps_sum'].to_list())[:,:,np.newaxis]
    bpps_max_fea = np.array(df['bpps_max'].to_list())[:,:,np.newaxis]
    bpps_nb_fea = np.array(df['bpps_nb'].to_list())[:,:,np.newaxis]
    bpps_v_fea = np.array(df['bpps_v'].to_list())[:,:,np.newaxis]
    bpps_m_fea = np.array(df['bpps_m'].to_list())[:,:,np.newaxis]
    return np.concatenate([base_fea,bpps_sum_fea,bpps_max_fea,bpps_nb_fea,bpps_v_fea,bpps_m_fea], 2)
    return base_fea

def rmse(y_actual, y_pred):
    mse = tf.keras.losses.mean_squared_error(y_actual, y_pred)
    return K.sqrt(mse)

def mcrmse(y_actual, y_pred, num_scored=len(pred_cols)):
    score = 0
    for i in range(num_scored):
        score += rmse(y_actual[:, :, i], y_pred[:, :, i]) / num_scored
    return score

# %% [code]
train = pd.read_json('../input/stanford-covid-vaccine/train.json', lines=True)
test = pd.read_json('../input/stanford-covid-vaccine/test.json', lines=True)

# %% [code]
aug_data = '../input/augmentation/aug_data1.csv'
debug = False
aug_df = pd.read_csv(aug_data)
def aug_data(df):
    target_df = df.copy()
    new_df = aug_df[aug_df['id'].isin(target_df['id'])]
                         
    del target_df['structure']
    del target_df['predicted_loop_type']
    new_df = new_df.merge(target_df, on=['id','sequence'], how='left')

    df['cnt'] = df['id'].map(new_df[['id','cnt']].set_index('id').to_dict()['cnt'])
    df['log_gamma'] = 100
    df['score'] = 1.0
    df = df.append(new_df[df.columns])
    return df
train = aug_data(train)
test = aug_data(test)

# %% [code]
train.head()

# %% [code]
# additional features

def read_bpps_sum(df):
    bpps_arr = []
    for mol_id in df.id.to_list():
        bpps_arr.append(np.load(f"../input/stanford-covid-vaccine/bpps/{mol_id}.npy").sum(axis=1))
    return bpps_arr

def read_bpps_max(df):
    bpps_arr = []
    for mol_id in df.id.to_list():
        bpps_arr.append(np.load(f"../input/stanford-covid-vaccine/bpps/{mol_id}.npy").max(axis=1))
    return bpps_arr

def read_bpps_nb(df):
    # normalized non-zero number
    # from https://www.kaggle.com/symyksr/openvaccine-deepergcn 
    bpps_nb_mean = 0.077522 # mean of bpps_nb across all training data
    bpps_nb_std = 0.08914   # std of bpps_nb across all training data
    bpps_arr = []
    for mol_id in df.id.to_list():
        bpps = np.load(f"../input/stanford-covid-vaccine/bpps/{mol_id}.npy")
        bpps_nb = (bpps > 0).sum(axis=0) / bpps.shape[0]
        bpps_nb = (bpps_nb - bpps_nb_mean) / bpps_nb_std
        bpps_arr.append(bpps_nb)
    return bpps_arr 
def read_bpps_m(df):
    e=0.00000001
    bpps_arr = []
    for mol_id in df.id.to_list():
        bpps = np.load(f"../input/stanford-covid-vaccine/bpps/{mol_id}.npy")
        vec=[]
        for i in range(bpps.shape[0]):
            m=0
            l=0
            for j in range(bpps.shape[0]):
                if bpps[i][j]>0:
                    m=m+(j*bpps[i][j])
                    l=l+1
            m=m/(l+e)
            vec.append(m)
        bpps_arr.append(vec)
    return bpps_arr 

def read_bpps_v(df):
    b = 0.9 # beta for exponential weaghted average with bias correction
    e=0.00000001
    bpps_arr = []
    for mol_id in df.id.to_list():
        bpps = np.load(f"../input/stanford-covid-vaccine/bpps/{mol_id}.npy")
        vec=[]
        for i in range(bpps.shape[0]):
            v=0
            m=0
            l=0
            for j in range(bpps.shape[0]):
                if bpps[i][j]>0:
                    v=(b*v+(1-b)*bpps[i][j])
                    m=m+v
                    l=l+1
            m=m/(l+e)
            vec.append(m)
        bpps_arr.append(vec)
    return bpps_arr 


train['bpps_sum'] = read_bpps_sum(train)
test['bpps_sum'] = read_bpps_sum(test)
train['bpps_max'] = read_bpps_max(train)
test['bpps_max'] = read_bpps_max(test)
train['bpps_nb'] = read_bpps_nb(train)
test['bpps_nb'] = read_bpps_nb(test)
train['bpps_v'] = read_bpps_v(train)
test['bpps_v'] = read_bpps_v(test)
train['bpps_m'] = read_bpps_m(train)
test['bpps_m'] = read_bpps_m(test)

# %% [code]
train.shape

# %% [code]
from sklearn.model_selection import train_test_split, KFold
target_cols = ['reactivity', 'deg_Mg_pH10', 'deg_pH10', 'deg_Mg_50C', 'deg_50C']
train_inputs = preprocess_inputs(train[train.signal_to_noise > 1])
train_labels = np.array(train[train.signal_to_noise > 1][target_cols].values.tolist()).transpose((0, 2, 1))
train_inputs, val_inputs, train_labels, val_labels = train_test_split(train_inputs, train_labels, test_size=.1, random_state=34)

# %% [code]
train_inputs.shape
#val_inputs.shape

# %% [code]
lr_callback = tf.keras.callbacks.ReduceLROnPlateau()

gru = build_model(type=0)
sv_gru = tf.keras.callbacks.ModelCheckpoint('model_gru.h5')

history_gru = gru.fit(
    train_inputs, train_labels, 
    validation_data=(val_inputs,val_labels),
    batch_size=64,
    epochs=100,
    callbacks=[lr_callback,sv_gru],
    verbose = 2
)

print(f"Min training loss={min(history_gru.history['loss'])}, min validation loss={min(history_gru.history['val_loss'])}")

# %% [code]
fig = px.line(history_gru.history, y=['loss', 'val_loss'], labels={'index': 'epoch', 'value': 'Mean Columnwise Root Mean Squared Error'}, title='Training History')
fig.show()

# %% [code]
lr_callback = tf.keras.callbacks.ReduceLROnPlateau()

lstm = build_model(type=4)
sv_lstm = tf.keras.callbacks.ModelCheckpoint('model_lstm.h5')

history_lstm = lstm.fit(
    train_inputs, train_labels, 
    validation_data=(val_inputs,val_labels),
    batch_size=64,
    epochs=100,
    callbacks=[lr_callback,sv_lstm],
    verbose = 2
)


# %% [code]
print(f"Min training loss={min(history_lstm.history['loss'])}, min validation loss={min(history_lstm.history['val_loss'])}")

# %% [code]
fig = px.line(history_lstm.history, y=['loss', 'val_loss'], labels={'index': 'epoch', 'value': 'Mean Columnwise Root Mean Squared Error'}, title='Training History')
fig.show()

# %% [code]
lr_callback = tf.keras.callbacks.ReduceLROnPlateau()

hyprid = build_model(type=2)
sv_lstm = tf.keras.callbacks.ModelCheckpoint('model_hyprid.h5')

history_hyprid = hyprid.fit(
    train_inputs, train_labels, 
    validation_data=(val_inputs,val_labels),
    batch_size=64,
    epochs=100,
    callbacks=[lr_callback,sv_lstm],
    verbose = 2
)

print(f"Min training loss={min(history_hyprid.history['loss'])}, min validation loss={min(history_hyprid.history['val_loss'])}")

# %% [code]
print(f"Min training loss={min(history_hyprid.history['loss'])}, min validation loss={min(history_hyprid.history['val_loss'])}")

# %% [code]
fig = px.line(history_hyprid.history, y=['loss', 'val_loss'], labels={'index': 'epoch', 'value': 'Mean Columnwise Root Mean Squared Error'}, title='Training History')
fig.show()

# %% [code]
